# Supplementary material for: Identification of Prognostic Biomarkers for Bladder Cancer Based on DNA Methylation Profile
Source: Front Cell Dev Biol. 2022 Jan 31;9:817086. doi: 10.3389/fcell.2021.817086 (PMC8841402; doi:10.3389/fcell.2021.817086)
Supplement: Supplementary file 1 [file Table1.XLS]

## Sheet: Sheet1
Gene	Degree
UBC	477
TP53	245
YWHAZ	207
GRB2	188
ESR1	184
TRAF6	177
YWHAG	177
EP300	167
SRC	166
EGFR	159
HDAC1	159
SFN	155
IKBKG	147
CREBBP	141
SMAD2	141
SMAD3	132
FYN	131
PARP1	127
SETDB1	119
ABL1	119
MYC	117
IKBKE	114
BRCA1	113
MAP3K3	110
MDM2	110
TNFRSF1B	110
HSPCA	110
JUN	108
PIK3R1	108
CTNNB1	107
SP1	105
CSNK2A1	104
YWHAB	104
PRKCA	102
NR3C1	101
MAPK1	101
NFKB1	101
AKT1	101
HDAC2	100
ACTB	99
TNFRSF1A	97
TRAF2	95
STAT3	92
YWHAQ	91
CALM1	91
RELA	90
TP73	90
VHL	89
HSPA8	89
RB1	89
UBE2I	88
PRKCZ	87
PRKACA	86
SMAD4	86
PLCG1	85
SHC1	84
PPP2R2B	83
NFKBIA	83
STAT1	82
YWHAE	81
JAK1	81
SIN3A	79
SMARCA4	78
JAK2	77
MCC	76
RAF1	76
CASP3	76
MAPK3	75
VIM	75
EIF2C4	75
TGFBR1	75
MAP3K14	74
LCK	74
SMAD1	74
PPP2CA	73
CRK	73
H2AFX	73
HDAC3	73
RNF11	73
SUMO1	73
ERBB2	72
NCOR1	71
FASLG	71
IKBKB	71
TBP	70
LYN	70
TUBB	70
PRKCD	70
PRKDC	69
CHUK	69
PPP2R1A	68
SUMO2	68
PTPN11	68
NCK1	67
NFKB2	67
HIST1H3A	67
POLR2A	66
FOS	66
RXRA	65
HIST3H3	65
EEF1A1	65
CDK2	64
CALM2	64
CAV1	63
NPM1	63
CALM3	63
RIF1	62
G22P1	61
PML	61
HSPA1A	61
GSK3B	60
NCOA3	60
PCNA	60
UBB	60
EWSR1	60
FLJ20257	60
HSPCB	60
SYK	60
PIN1	59
TERF2	59
RIPK3	59
NCOR2	59
PTK2	59
IRS1	58
RARA	58
PCAF	57
CASP8	56
HGS	56
GC20	56
VAV1	56
HDAC4	56
GTF2B	55
RAC1	55
MAPK14	55
PPARG	55
MAPK8	54
TRADD	54
TRIM28	54
DHX9	54
PTPN6	54
APP	54
COPS6	54
VDR	53
PLK1	53
GNB2L1	53
STUB1	53
RUVBL1	53
CHD3	52
HSPA5	52
RNPS1	52
PRKAB1	52
CDK1	52
SIRT1	52
YWHAH	52
ACTA1	52
INSR	52
SQSTM1	52
ACTN2	52
MYOD1	52
CDC42	52
FLNA	51
DLG4	51
XRCC5	51
THRA	50
NEDD4	50
EIF2C2	50
RIPK1	50
WDR8	50
CDKN1A	50
NCOA1	50
PAK1	50
PPP1CA	50
CDK9	50
NCOA6	50
CLTC	49
TUBB4	49
PAK2	49
TERF1	49
UNC119	49
HNRPU	48
APC	48
TRAF1	48
RPS27A	48
SRRM2	47
DDB1	47
PDGFRB	47
RBBP4	47
ATXN1	47
SMURF1	47
ACTG1	46
SET	46
ELF3	46
SRRM1	46
SMURF2	46
DAXX	46
ARF6	46
HDAC5	45
UBQLN4	45
GNB1	45
HIST4H4	45
CREB1	45
E2F1	45
NFKBIB	44
STAT5A	44
MAP3K7IP2	44
RIPK2	44
PREI3	44
PRKCE	44
UBA52	44
SMN1	44
RELB	44
IGF1R	44
HNRPA1	44
BCR	44
EPB41	43
PTK2B	43
TBK1	43
BCL2	43
PTP4A3	43
COPS5	42
MAPT	42
TRIM33	42
MED31	42
KPNB1	42
FHL2	41
HIF1A	41
GH1	41
PRKCB	41
NCL	41
BCL10	41
ATN1	41
HRAS	41
TLE1	41
SF3A2	41
HMGB1	41
RHOA	41
PPP2CB	41
H3F3A	41
CUL1	41
SOS1	41
CCND1	41
ETS1	41
SMAD9	41
MAPK13	41
CSNK2B	40
RUNX1	40
